# Supplementary material for: Piezoelectric Effect Enhanced Photocatalytic Activity of Pt/Bi3.4Gd0.6Ti3O12 Plasmonic Photocatalysis
Source: Nanomaterials (Basel). 2022 Apr 1;12(7):1170. doi: 10.3390/nano12071170 (PMC9000398; doi:10.3390/nano12071170)
Supplement: Supplementary file 1 [file nanomaterials-12-01170-s001.zip]

Archive with 1 entries (1 files):
- nanomaterials-1637867-SI.pdf
